# Supplementary material for: Acute Effects of Neuromuscular Electrical Stimulation on Contralateral Plantar Flexor Neuromuscular Function
Source: Biology (Basel). 2022 Nov 12;11(11):1655. doi: 10.3390/biology11111655 (PMC9687927; doi:10.3390/biology11111655)
Supplement: Supplementary file 1 [file biology-11-01655-s001.zip]

Archive with 1 entries (1 files):
- biology-1983016-supplementary.pdf
